# Supplementary material for: Marine and terrestrial contributions to atmospheric deposition fluxes of methylated arsenic species
Source: Nat Commun. 2024 Nov 7;15:9623. doi: 10.1038/s41467-024-53974-z (PMC11543862; doi:10.1038/s41467-024-53974-z)
Supplement: Supplementary file 3 — Supplementary Dataset 1 [file 41467_2024_53974_MOESM3_ESM.xlsx]

## Sheet: Readme
Esther S. Breuninger (ETH Zurich, esther.breuninger@usys.ethz.ch)
June 2024
for Breuninger et al.: Marine and terrestrial contributions to atmospheric deposition fluxes of methylated arsenic species
*****Corresponding authors*****
ETH Zürich / EAWAG (Switzerland), Group of Inorganic Environmental Geochemistry:
Esther S. Breuninger (esther.breuninger@usys.ethz.ch), Julie Tolu (julie.tolu@eawag.ch), Lenny H.E. Winkel (lenny.winkel@eawag.ch)
***** General information *****
Highly temporally resolved samples of precipitation and cloud water taken during a two-month campaign (August-October, 2019) at Pic du Midi Observatory, alongside aerosol samples that were collected weekly over 5 years (2015-2020)
Chemical analysis included: Arsenic (As) speciation by LC-ICP-MS/MS, dissolved organic carbon (DOC), sulfur (S) isotope analysis by multicollector ICP-MS
Modelled data include: Lagrangian moisture source analyses and time spend in boundary layers
Please see the article for a detailed method description.
***** Dataset contents *****
The 14 provided data files are organized by atmospheric deposition type: precipitation (P), cloud water (CW), and aerosol (A):
Precipitation (P) data files:
1) P_As_speciation_concentration - As species concentrations (ng·L-1) in dissolved (filtered, 0.22 µm) and pre-concentrated precipitation samples
2) P_As_speciation_deposition - As species deposition (ng·m-2) in dissolved (filtered, 0.22 µm) and pre-concentrated precipitation samples
3) P_As_speciation_proportion - As species proportions (% of Sum As species) in dissolved (filtered, 0.22 µm) and pre-concentrated precipitation samples
4) P_DOC_concentrations - DOC concentrations in dissolved (filtered with GF/F) precipitation samples
5) P_S_isotopes - isotopic composition of S in precipitation samples
6) P_moisture sources - contributing moisture sources (% of total moisture sources) to collected precipitation samples
7) P_Boundary_layer_time - time spend in boundary layer along trajectory of precipitation samples
Cloud water (CW) data files:
1) CW_As_speciation_concentration - As species concentrations (pg·m-3) in dissolved (filtered, 0.22 µm) and pre-concentrated cloud water samples
2) CW_As_speciation_proportion - As species proportions (% of Sum As species) in dissolved (filtered, 0.22 µm) and pre-concentrated cloud water samples
3) CW_moisture sources - contributing moisture sources (% of total moisture sources) to collected cloud water samples
Aerosol (A) data files:
1) A_As_speciation_WaterExtract_concentration - As species concentrations (pg·m-3) in aerosol water extracts
2) A_As_speciation_WaterExtract_proportion - As species proportions (% of Sum As species) in aerosol water extracts
3) A_As_speciation_HNO3Extract_concentration - As species concentrations (ng·m-3) in aerosol 1% HNO3 extracts
4) A_As_speciation_HNO3Extract_proportion - As species proportions (% of Sum As species) in aerosol 1% HNO3 extracts
***** Further information on datasets *****
In each data sheet respective sampling times (start_date, start_time, end_date, end_time) of different atmospheric deposition samples are indicated.
Variables in As speciation data in different atmospheric deposition types include:
trimethylarsine oxide (TMAsO), dimethylarsinic acid (DMAs), monomethylarsonic acid (MMAs) and inorganic As (iAs)
Variables in stable water isotope data include:
Isotopic composition of sulfur (d33S and d34S); isotopic ratios were normalized to the Vienna Canyon Diablo Troilite (VCDT) scale (expressed in per mill)
Additional abbreviations used:
<LOD: below detection limit
na: not available / not analysed

## Sheet: P_As_ngL_speciation
Precipitation_Subevents	Start_date	Start_time_UTC	End_date	End_time_UTC	TMAsO_ngL-1	TMAsO_ngL-1_sd	DMAs_ngL-1	DMAs_ngL-1_sd	MMAs_ngL-1	MMAs_ngL-1_sd	iAs_ngL-1	iAs_ngL-1_sd
P1	2019-09-01	02:15:00	2019-09-01	03:15:00	23.7583	0.309373	3.10461	0.153539	<LOD	<LOD	52.3716	0.411658
P2	2019-09-05	01:45:00	2019-09-05	08:00:00	18.7174	0.0450762	2.5936	0.252154	<LOD	<LOD	28.4942	0.0604534
P3.1	2019-09-10	00:10:00	2019-09-10	07:10:00	2.74694	0.0824198	0.882393	0.0301628	<LOD	<LOD	14.4183	0.0436202
P3.2	2019-09-10	00:10:00	2019-09-10	07:10:00	1.90752	0.0959122	0.924062	0.103334	<LOD	<LOD	12.0885	0.207072
P4	2019-09-10	07:30:00	2019-09-10	09:45:00	1.89103	0.167285	0.995439	0.0568267	<LOD	<LOD	19.2079	0.726966
P5.1	2019-09-10	15:45:00	2019-09-10	18:00:00	2.70492	0.0426706	1.28253	0.130303	<LOD	<LOD	5.78187	0.0172174
P5.2	2019-09-10	18:00:00	2019-09-10	19:00:00	1.61563	0.150563	0.935579	0.122492	<LOD	<LOD	5.95242	0.11134
P5.3	2019-09-10	19:00:00	2019-09-10	20:30:00	2.42556	0.127349	0.921724	0.0383123	<LOD	<LOD	11.5874	0.0303884
P5.4	2019-09-10	20:30:00	2019-09-10	23:30:00	3.59313	0.0912559	1.07717	0.0872379	<LOD	<LOD	16.8042	0.40167
P6	2019-09-14	17:20:00	2019-09-14	17:50:00	6.32599	0.144696	1.81489	0.109854	0.571395	0.808075	40.1272	0.353925
P7	2019-09-15	15:30:00	2019-09-15	16:20:00	2.80929	0.098016	0.98015	0.135418	<LOD	<LOD	23.2162	0.465037
P8	2019-09-16	19:25:00	2019-09-16	20:15:00	11.2247	0.0499463	2.48731	0.101834	<LOD	<LOD	31.3234	0.0835978
P9.1	2019-09-17	13:08:00	2019-09-17	13:58:00	5.16243	0.793373	1.78039	0.108538	<LOD	<LOD	27.9148	0.330914
P9.2	2019-09-17	13:58:00	2019-09-17	14:08:00	6.27604	0.209369	1.43707	0.0929963	0.575853	0.814379	35.6031	0.584726
P10	2019-09-18	01:00:00	2019-09-18	02:00:00	7.70671	0.430494	1.24908	0.0217752	<LOD	<LOD	24.4764	0.138122
P11.1	2019-09-18	13:14:00	2019-09-18	14:10:00	8.04921	0.0476099	1.94009	0.0216583	<LOD	<LOD	29.7723	0.0582155
P11.2	2019-09-18	14:10:00	2019-09-18	14:35:00	3.57515	0.190847	1.033	0.0722556	<LOD	<LOD	20.8416	0.254231
P12	2019-09-19	20:00:00	2019-09-19	22:00:00	9.46077	0.151929	2.46369	0.0304598	<LOD	<LOD	17.0174	0.13769
P13	2019-09-22	04:05:00	2019-09-22	09:50:00	17.9262	0.23826	2.41132	0.1273	<LOD	<LOD	27.3323	0.362279
P14	2019-09-22	09:15:00	2019-09-22	13:15:00	18.669	0.280082	3.06253	0.108276	<LOD	<LOD	29.4264	0.445926
P15	2019-10-01	14:00:00	2019-10-01	15:46:00	6.29863	0.103124	1.34264	0.030665	<LOD	<LOD	15.5469	0.230821
P16	2019-10-01	16:38:00	2019-10-01	16:50:00	6.22489	0.219704	1.40762	0.0293493	<LOD	<LOD	11.2272	0.57668
P17.1	2019-10-01	23:00:00	2019-10-02	03:30:00	3.18676	0.0536692	1.11103	0.0927483	<LOD	<LOD	6.81783	0.264274
P17.2	2019-10-02	03:30:00	2019-10-02	09:50:00	2.39685	0.00678629	0.906386	0.149535	<LOD	<LOD	6.2062	0.370809
P17.3	2019-10-02	09:50:00	2019-10-02	11:40:00	1.80706	0.126126	0.69016	0.0241555	<LOD	<LOD	12.9051	0.223667
P18	2019-10-02	11:40:00	2019-10-02	18:00:00	3.3618	0.110547	1.13993	0.0668073	<LOD	<LOD	12.9854	0.387966

## Sheet: P_As_ngm2_speciation
Precipitation_Subevents	Start_date	Start_time_UTC	End_date	End_time_UTC	TMAsO_ngm-2	TMAsO_ngm-2_sd	DMAs_ngm-2	DMAs_ngm-2_sd	MMAs_ngm-2	MMAs_ngm-2_sd	iAs_ngm-2	iAs_ngm-2_sd
P1	2019-09-01	02:15:00	2019-09-01	03:15:00	9.4843	0.123502	1.23936	0.0612928	<LOD	<LOD	20.9067	0.164334
P2	2019-09-05	01:45:00	2019-09-05	08:00:00	10.3773	0.0249911	1.43794	0.139799	<LOD	<LOD	15.7977	0.0335166
P3.1	2019-09-10	00:10:00	2019-09-10	07:10:00	5.75723	0.172741	1.84938	0.0632172	<LOD	<LOD	30.2189	0.0914222
P3.2	2019-09-10	00:10:00	2019-09-10	07:10:00	3.99792	0.201019	1.93671	0.216574	<LOD	<LOD	25.336	0.433995
P4	2019-09-10	07:30:00	2019-09-10	09:45:00	1.78351	0.157773	0.938839	0.0535955	<LOD	<LOD	18.1157	0.685631
P5.1	2019-09-10	15:45:00	2019-09-10	18:00:00	4.30595	0.0679271	2.04165	0.207429	<LOD	<LOD	9.20413	0.0274083
P5.2	2019-09-10	18:00:00	2019-09-10	19:00:00	2.21092	0.206039	1.2803	0.167625	<LOD	<LOD	8.14562	0.152364
P5.3	2019-09-10	19:00:00	2019-09-10	20:30:00	4.23527	0.222364	1.60942	0.0668971	<LOD	<LOD	20.2327	0.0530612
P5.4	2019-09-10	20:30:00	2019-09-10	23:30:00	4.41881	0.112226	1.32469	0.107284	<LOD	<LOD	20.6657	0.493971
P6	2019-09-14	17:20:00	2019-09-14	17:50:00	4.61659	0.105597	1.32447	0.0801696	0.416993	0.589718	29.2841	0.258287
P7	2019-09-15	15:30:00	2019-09-15	16:20:00	10.0088	0.349208	3.49204	0.482461	<LOD	<LOD	82.714	1.65682
P8	2019-09-16	19:25:00	2019-09-16	20:15:00	42.2178	0.187855	9.35513	0.383012	<LOD	<LOD	117.812	0.314424
P9.1	2019-09-17	13:08:00	2019-09-17	13:58:00	7.10946	1.0926	2.45187	0.149473	<LOD	<LOD	38.4429	0.455719
P9.2	2019-09-17	13:58:00	2019-09-17	14:08:00	6.20962	0.207153	1.42186	0.0920121	0.569759	0.805761	35.2264	0.578537
P10	2019-09-18	01:00:00	2019-09-18	02:00:00	34.0472	1.90186	5.51824	0.0961999	<LOD	<LOD	108.133	0.610202
P11.1	2019-09-18	13:14:00	2019-09-18	14:10:00	52.3203	0.309467	12.6107	0.140781	<LOD	<LOD	193.522	0.378404
P11.2	2019-09-18	14:10:00	2019-09-18	14:35:00	8.52319	0.454982	2.46269	0.172258	<LOD	<LOD	49.6864	0.606088
P12	2019-09-19	20:00:00	2019-09-19	22:00:00	2.17876	0.0349883	0.567373	0.0070147	<LOD	<LOD	3.919	0.0317091
P13	2019-09-22	04:05:00	2019-09-22	09:50:00	15.6915	0.208559	2.11072	0.111431	<LOD	<LOD	23.925	0.317117
P14	2019-09-22	09:15:00	2019-09-22	13:15:00	10.9354	0.164059	1.79389	0.0634227	<LOD	<LOD	17.2366	0.261202
P15	2019-10-01	14:00:00	2019-10-01	15:46:00	13.2531	0.216987	2.82508	0.0645231	<LOD	<LOD	32.7127	0.485676
P16	2019-10-01	16:38:00	2019-10-01	16:50:00	12.6904	0.4479	2.86965	0.059833	<LOD	<LOD	22.8883	1.17565
P17.1	2019-10-01	23:00:00	2019-10-02	03:30:00	6.40952	0.107945	2.23461	0.186545	<LOD	<LOD	13.7127	0.531534
P17.2	2019-10-02	03:30:00	2019-10-02	09:50:00	13.712	0.0388234	5.18531	0.85547	<LOD	<LOD	35.5048	2.12135
P17.3	2019-10-02	09:50:00	2019-10-02	11:40:00	2.84627	0.198659	1.08706	0.038047	<LOD	<LOD	20.3267	0.352296
P18	2019-10-02	11:40:00	2019-10-02	18:00:00	4.3972	0.144594	1.49101	0.0873832	<LOD	<LOD	16.9848	0.507455

## Sheet: P_As_perc_speciation
Precipitation_Subevents	Start_date	Start_time_UTC	End_date	End_time_UTC	TMAsO_perc	TMAsO_perc_sd	DMAs_perc	DMAs_perc_sd	MMAs_perc	MMAs_perc_sd	iAs_perc	iAs_perc_sd
P1	2019-09-01	02:15:00	2019-09-01	03:15:00	29.9848	0.390452	3.91825	0.193778	<LOD	<LOD	66.097	0.519544
P2	2019-09-05	01:45:00	2019-09-05	08:00:00	37.5813	0.0905049	5.20748	0.506281	<LOD	<LOD	57.2112	0.12138
P3.1	2019-09-10	00:10:00	2019-09-10	07:10:00	15.2205	0.456678	4.88923	0.167128	<LOD	<LOD	79.8903	0.241694
P3.2	2019-09-10	00:10:00	2019-09-10	07:10:00	12.7849	0.642838	6.19339	0.692581	<LOD	<LOD	81.0217	1.38787
P4	2019-09-10	07:30:00	2019-09-10	09:45:00	8.5589	0.75714	4.5054	0.2572	<LOD	<LOD	86.9357	3.29028
P5.1	2019-09-10	15:45:00	2019-09-10	18:00:00	27.6879	0.436782	13.1281	1.3338	<LOD	<LOD	59.184	0.17624
P5.2	2019-09-10	18:00:00	2019-09-10	19:00:00	18.9993	1.77058	11.0021	1.44047	<LOD	<LOD	69.9986	1.30932
P5.3	2019-09-10	19:00:00	2019-09-10	20:30:00	16.2411	0.852707	6.1717	0.256533	<LOD	<LOD	77.5872	0.203476
P5.4	2019-09-10	20:30:00	2019-09-10	23:30:00	16.7321	0.42495	5.01603	0.40624	<LOD	<LOD	78.2519	1.87045
P6	2019-09-14	17:20:00	2019-09-14	17:50:00	12.9526	0.296269	3.71603	0.224929	1.16995	1.65455	82.1614	0.724669
P7	2019-09-15	15:30:00	2019-09-15	16:20:00	10.4026	0.362946	3.62942	0.501441	<LOD	<LOD	85.968	1.722
P8	2019-09-16	19:25:00	2019-09-16	20:15:00	24.9242	0.110904	5.523	0.226119	<LOD	<LOD	69.5528	0.185627
P9.1	2019-09-17	13:08:00	2019-09-17	13:58:00	14.7563	2.26778	5.08908	0.310245	<LOD	<LOD	79.7918	0.945887
P9.2	2019-09-17	13:58:00	2019-09-17	14:08:00	14.2988	0.477008	3.27409	0.211875	1.31197	1.85541	81.1151	1.33219
P10	2019-09-18	01:00:00	2019-09-18	02:00:00	23.0518	1.28767	3.73615	0.0651326	<LOD	<LOD	73.2121	0.41314
P11.1	2019-09-18	13:14:00	2019-09-18	14:10:00	20.2437	0.119738	4.87931	0.0544706	<LOD	<LOD	74.877	0.146411
P11.2	2019-09-18	14:10:00	2019-09-18	14:35:00	14.0479	0.7499	4.059	0.283915	<LOD	<LOD	81.8931	0.998954
P12	2019-09-19	20:00:00	2019-09-19	22:00:00	32.6889	0.524946	8.51255	0.105245	<LOD	<LOD	58.7986	0.475746
P13	2019-09-22	04:05:00	2019-09-22	09:50:00	37.6049	0.499814	5.05838	0.267045	<LOD	<LOD	57.3367	0.759975
P14	2019-09-22	09:15:00	2019-09-22	13:15:00	36.4929	0.547484	5.98642	0.211649	<LOD	<LOD	57.5207	0.871665
P15	2019-10-01	14:00:00	2019-10-01	15:46:00	27.1631	0.444728	5.79018	0.132244	<LOD	<LOD	67.0468	0.995423
P16	2019-10-01	16:38:00	2019-10-01	16:50:00	33.0064	1.16494	7.46366	0.155619	<LOD	<LOD	59.53	3.05774
P17.1	2019-10-01	23:00:00	2019-10-02	03:30:00	28.6692	0.482827	9.9952	0.834397	<LOD	<LOD	61.3356	2.3775
P17.2	2019-10-02	03:30:00	2019-10-02	09:50:00	25.2049	0.0713638	9.53144	1.57249	<LOD	<LOD	65.2636	3.89938
P17.3	2019-10-02	09:50:00	2019-10-02	11:40:00	11.7323	0.818874	4.48087	0.15683	<LOD	<LOD	83.7868	1.45216
P18	2019-10-02	11:40:00	2019-10-02	18:00:00	19.2244	0.63216	6.51866	0.382036	<LOD	<LOD	74.257	2.21857

## Sheet: P_DOC_mgL
Precipitation_Subevents	Start_date	Start_time_UTC	End_date	End_time_UTC	DOC_mgL-1
P1	2019-09-01	02:15:00	2019-09-01	03:15:00	6.277
P2	2019-09-05	01:45:00	2019-09-05	08:00:00	4.255
P3.1	2019-09-10	00:10:00	2019-09-10	07:10:00	2.773
P3.2	2019-09-10	00:10:00	2019-09-10	07:10:00	1.855
P4	2019-09-10	07:30:00	2019-09-10	09:45:00	1.732
P5.1	2019-09-10	15:45:00	2019-09-10	18:00:00	1.461
P5.2	2019-09-10	18:00:00	2019-09-10	19:00:00	1.256
P5.3	2019-09-10	19:00:00	2019-09-10	20:30:00	1.402
P5.4	2019-09-10	20:30:00	2019-09-10	23:30:00	1.935
P6	2019-09-14	17:20:00	2019-09-14	17:50:00	3.973
P7	2019-09-15	15:30:00	2019-09-15	16:20:00	1.947
P8	2019-09-16	19:25:00	2019-09-16	20:15:00	4.56
P9.1	2019-09-17	13:08:00	2019-09-17	13:58:00	2.808
P9.2	2019-09-17	13:58:00	2019-09-17	14:08:00	3.125
P10	2019-09-18	01:00:00	2019-09-18	02:00:00	3.474
P11.1	2019-09-18	13:14:00	2019-09-18	14:10:00	3.355
P11.2	2019-09-18	14:10:00	2019-09-18	14:35:00	2.133
P12	2019-09-19	20:00:00	2019-09-19	22:00:00	2.306
P13	2019-09-22	04:05:00	2019-09-22	09:50:00	4.819
P14	2019-09-22	09:15:00	2019-09-22	13:15:00	5.208
P15	2019-10-01	14:00:00	2019-10-01	15:46:00	2.53
P16	2019-10-01	16:38:00	2019-10-01	16:50:00	2.6
P17.1	2019-10-01	23:00:00	2019-10-02	03:30:00	1.343
P17.2	2019-10-02	03:30:00	2019-10-02	09:50:00	1.876
P17.3	2019-10-02	09:50:00	2019-10-02	11:40:00	2.302
P18	2019-10-02	11:40:00	2019-10-02	18:00:00	2.574

## Sheet: P_S_isotopes
Precipitation_Subevents	Start_date	Start_time_UTC	End_date	End_time_UTC	δ33S_permill	δ34S_permill
P1	2019-09-01	02:15:00	2019-09-01	03:15:00	3.78641	7.73703
P2	2019-09-05	01:45:00	2019-09-05	08:00:00	4.51854	9.39038
P3.1	2019-09-10	00:10:00	2019-09-10	07:10:00	3.53361	7.1284
P3.2	2019-09-10	00:10:00	2019-09-10	07:10:00	3.53361	7.1284
P4	2019-09-10	07:30:00	2019-09-10	09:45:00	4.45138	8.8138
P5.1	2019-09-10	15:45:00	2019-09-10	18:00:00	5.40042	11.0827
P5.2	2019-09-10	18:00:00	2019-09-10	19:00:00	4.93313	10.0843
P5.3	2019-09-10	19:00:00	2019-09-10	20:30:00	3.61516	7.48366
P5.4	2019-09-10	20:30:00	2019-09-10	23:30:00	2.47635	5.07507
P6	2019-09-14	17:20:00	2019-09-14	17:50:00	4.18129	8.68513
P7	2019-09-15	15:30:00	2019-09-15	16:20:00	nd	nd
P8	2019-09-16	19:25:00	2019-09-16	20:15:00	1.91936	4.14355
P9.1	2019-09-17	13:08:00	2019-09-17	13:58:00	5.16198	10.6259
P9.2	2019-09-17	13:58:00	2019-09-17	14:08:00	4.49202	9.09028
P10	2019-09-18	01:00:00	2019-09-18	02:00:00	2.78963	5.73629
P11.1	2019-09-18	13:14:00	2019-09-18	14:10:00	1.57001	3.38293
P11.2	2019-09-18	14:10:00	2019-09-18	14:35:00	1.60856	3.18175
P12	2019-09-19	20:00:00	2019-09-19	22:00:00	nd	nd
P13	2019-09-22	04:05:00	2019-09-22	09:50:00	1.30367	3.03724
P14	2019-09-22	09:15:00	2019-09-22	13:15:00	0.982302	2.49814
P15	2019-10-01	14:00:00	2019-10-01	15:46:00	2.40643	4.88503
P16	2019-10-01	16:38:00	2019-10-01	16:50:00	2.35948	4.74637
P17.1	2019-10-01	23:00:00	2019-10-02	03:30:00	4.05701	8.22773
P17.2	2019-10-02	03:30:00	2019-10-02	09:50:00	4.47594	8.66714
P17.3	2019-10-02	09:50:00	2019-10-02	11:40:00	3.36585	7.03104
P18	2019-10-02	11:40:00	2019-10-02	18:00:00	3.25357	6.47527

## Sheet: P_Moisture_sources_perc
Precipitation_Subevents	Start_date	Start_time_UTC	End_date	End_time_UTC	Land_perc	Ocean_perc	Atlantic_incl._BayofBiscay_perc	Atlantic_excl._BayofBiscay_perc	BayofBiscay_perc	AtlanticSubt_perc	EasternMed_perc	WesternMed_perc	Artic_perc	otherSeas_perc	Spain_perc	Portugal_perc	UK_perc	Ireland_perc	France_perc	Local_perc	WesternEurope_perc	EasternEurope_perc	Africa_perc	America_perc	otherLands_perc
P1	2019-09-01	02:15:00	2019-09-01	03:15:00	70	29.33	23.58	15.01	8.57	0.14	0	5.59	0	0.02	42.89	6.67	0	0	13.63	5.17	68.36	0.07	0.86	0.71	0
P2	2019-09-05	01:45:00	2019-09-05	08:00:00	39.68	59.72	59.24	34.46	24.78	0.01	0	0	0.29	0.18	6.55	0.01	0.23	0.33	22.52	4.98	34.62	0	0	5.03	0.03
P3.1	2019-09-10	00:10:00	2019-09-10	07:10:00	36.39	63.21	62.6	43.76	18.84	0.12	0	0	0.47	0.02	17.81	0.49	0.69	1.16	9.59	2.96	32.7	0	0	3.58	0.11
P3.2	2019-09-10	00:10:00	2019-09-10	07:10:00	36.39	63.21	62.6	43.76	18.84	0.12	0	0	0.47	0.02	17.81	0.49	0.69	1.16	9.59	2.96	32.7	0	0	3.58	0.11
P4	2019-09-10	07:30:00	2019-09-10	09:45:00	33.9	66.12	65.47	46.89	18.58	0	0	0	0.65	0	7.72	0.02	0.06	2.81	11.59	4.25	26.45	0	0	7.24	0.21
P5.1	2019-09-10	15:45:00	2019-09-10	18:00:00	45.68	53.93	52.05	38.73	13.32	0	0	0.99	0.88	0.01	8.27	1.07	0.29	2.01	25.22	3.32	40.18	0	0	5.4	0.1
P5.2	2019-09-10	18:00:00	2019-09-10	19:00:00	52.52	47.01	44.11	31.87	12.24	0	0	2.11	0.76	0.03	10.1	2.18	0.53	1.14	32.88	1.83	48.66	0	0	3.8	0.06
P5.3	2019-09-10	19:00:00	2019-09-10	20:30:00	57.94	41.56	37.18	26.86	10.32	0	0	3.63	0.7	0.05	11.16	2.36	0.66	0.95	37.78	2.23	55.14	0	0.06	2.69	0.05
P5.4	2019-09-10	20:30:00	2019-09-10	23:30:00	59.66	39.79	28.43	20.13	8.3	0	0	10.92	0.4	0.04	11.83	1.75	0.87	0.58	40.78	2.14	57.95	0.02	0.09	1.57	0.03
P6	2019-09-14	17:20:00	2019-09-14	17:50:00	73.14	24.18	4.01	3.93	0.08	0.13	0.13	19.91	0	0	17.11	0.15	0.21	0.02	12.75	7.44	37.68	3.47	31.96	0.03	0
P7	2019-09-15	15:30:00	2019-09-15	16:20:00	74.81	23.73	3.4	3.3	0.1	0.82	0.07	19.44	0	0	18.1	0.22	0.06	0.03	10.03	8.55	36.99	1.12	36.69	0.01	0
P8	2019-09-16	19:25:00	2019-09-16	20:15:00	69.64	28.88	3.47	3.21	0.26	0.23	0.2	24.9	0	0.08	17.91	0.17	0.04	0.01	12.86	6.9	37.89	3.16	28.59	0	0
P9.1	2019-09-17	13:08:00	2019-09-17	13:58:00	67.76	30.7	4.68	3.61	1.07	0.63	0.17	25.22	0	0	16.47	0.11	0.02	0.02	19.16	7.91	43.69	1.64	22.4	0.03	0
P9.2	2019-09-17	13:58:00	2019-09-17	14:08:00	67.77	30.68	4.53	3.45	1.08	0.77	0.19	25.19	0	0	16.65	0.11	0.02	0.02	19.85	8.18	44.83	1.94	20.97	0.03	0
P10	2019-09-18	01:00:00	2019-09-18	02:00:00	65.53	32.4	6.1	4.31	1.79	1.45	0.1	24.75	0	0	21.55	0.04	0.21	0.02	19.17	8.76	49.75	2.82	12.96	0	0
P11.1	2019-09-18	13:14:00	2019-09-18	14:10:00	67.01	32.12	13.03	11.08	1.95	3.76	0	15.33	0	0	35.46	0.39	0.19	0.01	14.41	10.04	60.5	2.25	4.26	0	0
P11.2	2019-09-18	14:10:00	2019-09-18	14:35:00	67.07	32.16	13.43	11.25	2.18	3.92	0	14.81	0	0	35.85	0.42	0.22	0.01	14.46	9.81	60.77	2.14	4.16	0	0
P12	2019-09-19	20:00:00	2019-09-19	22:00:00	85.17	13.79	6.89	6.22	0.67	0.88	0	6.02	0	0	46.41	2.53	0.21	0.03	22.11	11.24	82.53	0.56	2.08	0	0
P13	2019-09-22	04:05:00	2019-09-22	09:50:00	41.05	58.08	50.8	49.66	1.14	0.49	0	6.7	0.03	0.06	26.76	3.36	0.01	0	4.5	2.39	37.02	0.62	1.05	2.36	0
P14	2019-09-22	09:15:00	2019-09-22	13:15:00	44.7	54.53	45.1	41.72	3.38	0.15	0	9.11	0.06	0.11	26.82	2.5	0.01	0	5.9	3.22	38.45	1.43	1.67	3.15	0
P15	2019-10-01	14:00:00	2019-10-01	15:46:00	51.13	48.45	45.85	41.45	4.4	2.35	0	0.01	0	0.24	29.19	6.03	0	0	8.86	3.97	48.05	0	0	3.07	0.01
P16	2019-10-01	16:38:00	2019-10-01	16:50:00	43.06	56.36	53.85	49.11	4.74	2.25	0	0	0	0.26	24.64	2.49	0	0	8.64	3.73	39.5	0	0	3.55	0.01
P17.1	2019-10-01	23:00:00	2019-10-02	03:30:00	22.79	76.74	76.54	66.92	9.62	0.09	0	0	0.05	0.06	12.74	0	0.08	0.02	6.86	1.99	21.69	0	0	1.09	0.01
P17.2	2019-10-02	03:30:00	2019-10-02	09:50:00	12.79	87.08	86.69	72.87	13.82	0.12	0	0	0.23	0.04	4.1	0	0.55	0.97	5.15	1.31	12.08	0.04	0	0.58	0.09
P17.3	2019-10-02	09:50:00	2019-10-02	11:40:00	11.27	88.62	88.44	74.02	14.42	0.01	0	0	0.14	0.03	0.72	0	1.8	1.98	4.95	0.91	10.36	0.05	0	0.78	0.08
P18	2019-10-02	11:40:00	2019-10-02	18:00:00	23.52	76.12	74.15	61.03	13.12	0.18	0	0	1.74	0.05	1.89	0	2.42	3.13	10.83	2.6	20.87	0.24	0.01	2.23	0.17

## Sheet: P_Boundary_layer_time
Precipitation_Subevents	Start_date	Start_time_UTC	End_date	End_time_UTC	Blhtime_mean	Blhtime_Ocean_mean	Blhtime_Land_mean	Blhtime_MedSea_mean	Blhtime_Atlantic_mean	Blhtime_Europe_mean	Blhtime_Africa_mean
P1	2019-09-01	02:15:00	2019-09-01	03:15:00	45	20.9	24.1	0.32	20.58	23.87	0.21
P2	2019-09-05	01:45:00	2019-09-05	08:00:00	24.22	15.58	8.64	0	15.04	6.4	0
P3.1	2019-09-10	00:10:00	2019-09-10	07:10:00	24.12	16.67	7.45	0	16.64	4.54	0
P3.2	2019-09-10	00:10:00	2019-09-10	07:10:00	24.12	16.67	7.45	0	16.64	4.54	0
P4	2019-09-10	07:30:00	2019-09-10	09:45:00	34.9	23.34	11.57	0	23.34	2.3	0
P5.1	2019-09-10	15:45:00	2019-09-10	18:00:00	43.12	29.7	13.42	0	28.83	6.72	0
P5.2	2019-09-10	18:00:00	2019-09-10	19:00:00	36.95	25.34	11.6	0	24.55	9.23	0
P5.3	2019-09-10	19:00:00	2019-09-10	20:30:00	33.19	20.6	12.59	0.2	19.69	11.4	0.03
P5.4	2019-09-10	20:30:00	2019-09-10	23:30:00	30.06	17.41	12.65	6.19	11.03	11.54	0.67
P6	2019-09-14	17:20:00	2019-09-14	17:50:00	24.85	2.56	22.29	2.18	0.38	2.99	19.3
P7	2019-09-15	15:30:00	2019-09-15	16:20:00	22.5	2.32	20.19	1.41	0.91	2.27	17.91
P8	2019-09-16	19:25:00	2019-09-16	20:15:00	21.26	0.64	20.62	0.47	0.13	7.22	13.4
P9.1	2019-09-17	13:08:00	2019-09-17	13:58:00	17.75	0.66	17.08	0.6	0.06	7.45	9.63
P9.2	2019-09-17	13:58:00	2019-09-17	14:08:00	17.62	0.6	17.02	0.5	0.1	6.74	10.28
P10	2019-09-18	01:00:00	2019-09-18	02:00:00	30.8	9.78	21.02	0.51	9.27	14.51	6.51
P11.1	2019-09-18	13:14:00	2019-09-18	14:10:00	18.95	2.83	16.13	2.21	0.61	12.86	3.25
P11.2	2019-09-18	14:10:00	2019-09-18	14:35:00	20.44	3.27	17.18	2.8	0.46	13.47	3.7
P12	2019-09-19	20:00:00	2019-09-19	22:00:00	20.37	3.14	17.23	2.28	0.86	16.42	0.8
P13	2019-09-22	04:05:00	2019-09-22	09:50:00	30.14	23.69	6.45	2.45	21.24	5.43	0.56
P14	2019-09-22	09:15:00	2019-09-22	13:15:00	36.37	20.05	16.33	6.87	13.17	14.8	1.12
P15	2019-10-01	14:00:00	2019-10-01	15:46:00	32.97	22.13	10.84	0	22.12	10.36	0
P16	2019-10-01	16:38:00	2019-10-01	16:50:00	46.64	35.36	11.28	0	35.36	10.68	0
P17.1	2019-10-01	23:00:00	2019-10-02	03:30:00	21.19	18.76	2.42	0	18.74	2.1	0
P17.2	2019-10-02	03:30:00	2019-10-02	09:50:00	42.05	37.79	4.25	0	37.6	4	0
P17.3	2019-10-02	09:50:00	2019-10-02	11:40:00	50.73	42.49	8.24	0	41.66	7.94	0
P18	2019-10-02	11:40:00	2019-10-02	18:00:00	50.62	40.9	9.72	0	40.08	8.42	0

## Sheet: CW_As_pgm3_speciation
Cloudwater_Subevents	Start_date	Start_time_UTC	End_date	End_time_UTC		TMAsO_pgm-3	TMAsO_pgm-3_sd	DMAs_pgm-3	DMAs_pgm-3	MMAs_pgm-3	MMAs_pgm-3	iAs_pgm-3	iAs_pgm-3_sd
C1.1	2019-08-28	16:50:00	2019-08-28	19:30:00	CW_F_1.1	1.61448	0.00165013	0.245372	0.0162578	<LOD	<LOD	3.13052	0.638058
C1.2	2019-08-28	19:30:00	2019-08-28	21:15:00	CW_F_1.2	2.48699	0.0236306	0.365905	0.00263881	0.0323952	0.0458137	2.11027	0.284827
C2.1	2019-09-02	06:45:00	2019-09-02	07:15:00	CW_F_2.1	2.91677	0.0564179	0.482384	0.0352785	0.349343	0.00813433	3.91696	0.00733856
C2.2	2019-09-02	07:15:00	2019-09-02	07:45:00	CW_F_2.2	2.29213	0.0608899	0.290525	0.0035944	<LOD	<LOD	4.11562	1.29433
C2.3	2019-09-02	07:45:00	2019-09-02	08:15:00	CW_F_2.3	3.26035	0.0270883	0.438573	0.0578616	0.163439	0.00519	1.9549	0.0300321
C2.4	2019-09-02	08:15:00	2019-09-02	08:45:00	CW_F_2.4	3.10943	0.0498168	0.360786	0.0467361	0.142852	0.00663347	2.57688	0.390298
C2.5	2019-09-02	08:45:00	2019-09-02	09:30:00	CW_F_2.5	2.65206	0.0371153	0.285143	0.018774	<LOD	<LOD	2.27983	0.492727
C3.1	2019-09-04	18:15:00	2019-09-04	18:45:00	CW_F_3.1	1.86074	0.0587182	0.433146	0.0184061	<LOD	<LOD	5.42186	1.13326
C3.2	2019-09-04	18:45:00	2019-09-04	19:15:00	CW_F_3.2	1.34571	0.0448272	0.36511	0.0568516	<LOD	<LOD	4.78334	1.28141
C3.3	2019-09-04	19:15:00	2019-09-04	19:45:00	CW_F_3.3	1.4521	0.125037	0.502627	0.0296683	0.177432	0.0131384	7.73114	1.98077
C3.4	2019-09-04	19:45:00	2019-09-04	20:10:00	CW_F_3.4	0.877346	0.0366036	0.249281	0.0577512	0.0828426	0.00632618	4.97155	1.56941
C4.1	2019-09-05	05:00:00	2019-09-05	05:30:00	CW_F_4.1	0.669583	0.0494006	0.0726768	0.102781	0.0423662	0	1.83498	0.31038
C4.2	2019-09-05	05:30:00	2019-09-05	06:00:00	CW_F_4.2	0.631502	0.0359085	0.157611	0.0324837	0.0538415	0	0.590266	0.118704
C4.3	2019-09-05	06:00:00	2019-09-05	06:30:00	CW_F_4.3	0.472912	0.0504343	<LOD	<LOD	0.0498532	0	2.97077	0.641476
C4.4	2019-09-05	06:30:00	2019-09-05	07:00:00	CW_F_4.4	0.923093	0.0127072	0.207908	0.0129144	<LOD	<LOD	1.0354	0.101137
C4.5	2019-09-05	07:00:00	2019-09-05	07:45:00	CW_F_4.5	0.799271	0.0353623	<LOD	<LOD	<LOD	<LOD	0.753143	0.269484
C4.6	2019-09-05	07:45:00	2019-09-05	08:10:00	CW_F_4.6	0.75237	0.0265899	0.112125	0.0124686	<LOD	<LOD	1.96751	0.423665
C5	2019-09-16	18:50:00	2019-09-16	20:20:00	CW_F_5	3.08292	0.0720637	0.491511	0.0404259	0.245785	0.010649	4.12766	0.91278
C6	2019-09-19	17:27:00	2019-09-19	17:54:00	CW_F_6.1	1.20386	0.00583923	0.176639	0.0114231	0.0528549	0.00938015	1.13704	0.179462
C7.1	2019-09-22	05:30:00	2019-09-22	06:50:00	CW_F_7.1	0.511694	0.00915192	0.0688873	0.00228892	<LOD	<LOD	0.29047	0.0628887
C7.2	2019-09-22	06:50:00	2019-09-22	08:05:00	CW_F_7.2	1.00901	0.0209202	0.128621	0.00253482	0.0343206	0.00295317	1.23713	0.292065
C7.3	2019-09-22	08:05:00	2019-09-22	09:05:00	CW_F_7.3	0.97919	0.00621261	0.130016	0.00178418	0.0258701	0.00212042	0.830923	0.240948
C7.4	2019-09-22	09:05:00	2019-09-22	10:05:00	CW_F_7.4	1.01937	0.0246408	0.161275	0.0132027	0.0478704	0	2.4145	0.410959
C7.5	2019-09-22	10:05:00	2019-09-22	11:15:00	CW_F_7.5	0.529095	0.0139467	0.059963	0.0212878	0.0108382	0	0.30311	0.0969069
C7.6	2019-09-22	12:12:00	2019-09-22	13:57:00	CW_F_7.6	0.929538	0.00998223	0.0995356	0.00506667	0.0196632	0.000745842	0.523222	0.0740132
C8.1	2019-09-24	14:50:00	2019-09-24	15:50:00	CW_F_8.1	1.04351	0.0211975	0.129558	0.00395712	<LOD	<LOD	1.0469	0.115842
C8.2	2019-09-24	15:50:00	2019-09-24	16:20:00	CW_F_8.2	1.88288	0.0110564	0.296044	0.00640422	0.0624032	0.00019789	3.63062	0.589196
C8.3	2019-09-24	16:20:00	2019-09-24	16:50:00	CW_F_8.3	2.26528	0.122392	0.398254	0.012133	0.0859827	0.00738288	2.1814	0.476786
C8.4	2019-09-24	16:50:00	2019-09-24	17:35:00	CW_F_SS_8.4	3.09029	0.0889107	0.364087	0.077393	0.0840199	0.000248638	2.16024	0
C8.5	2019-09-24	17:35:00	2019-09-24	18:20:00	CW_F_8.5	1.30655	0.0274263	0.243739	0.0246679	0.0468696	0.00246766	1.51708	0.284117
C8.6	2019-09-24	18:20:00	2019-09-24	19:20:00	CW_F_8.6	0.993787	0.035222	0.121686	0.0218374	0.0287175	0.00332608	0.852094	0.208554
C9.1	2019-09-25	04:05:00	2019-09-25	05:05:00	CW_F_9.1	1.15508	0.0518706	0.170781	0.0387179	0.0507958	0.00231775	0.432406	0.166545
C9.2	2019-09-25	05:05:00	2019-09-25	05:50:00	CW_F_9.2	0.492455	0.0227971	0.116673	0.0513799	0.0325131	0.00176942	2.04416	0.244866
C9.3	2019-09-25	05:50:00	2019-09-25	06:35:00	CW_F_9.3	0.600386	0.0233945	0.131991	0.0554779	0.0375173	0	2.26421	0.647134
C9.4	2019-09-25	06:35:00	2019-09-25	07:15:00	CW_F_9.4	0.632495	0.0466056	0.143216	0.0791224	0.0229013	0	1.51893	0.62164
C9.5	2019-09-25	07:15:00	2019-09-25	08:00:00	CW_F_9.5	1.30007	0.0870571	0.190518	0.0740592	<LOD	<LOD	0.190698	0
C9.6	2019-09-25	08:00:00	2019-09-25	08:45:00	CW_F_9.6	0.822141	0.0454545	0.157168	0.0100472	<LOD	<LOD	0.991101	0.226044
C9.7	2019-09-25	08:45:00	2019-09-25	09:45:00	CW_F_9.7	0.751831	0.0255922	0.128306	0.0124853	<LOD	<LOD	1.01766	0.0112752
C9.8	2019-09-25	09:45:00	2019-09-25	10:45:00	CW_F_9.8	0.433894	0.0373525	0.0712128	0.0113811	<LOD	<LOD	0.331348	0.0160406
C9.9	2019-09-25	10:45:00	2019-09-25	11:45:00	CW_F_9.9	0.888202	0.0203338	0.189691	0.0728911	0.0123897	0	0.288429	0.0391786
C10.1	2019-10-01	13:30:00	2019-10-01	14:06:00	CW_F_10.1	1.00656	0.0464812	0.244417	0.032097	0.133157	0.00604549	2.85222	0.523269
C10.2	2019-10-01	14:06:00	2019-10-01	14:51:00	CW_F_10.2	1.12166	0.0831372	0.116149	0.16426	0.0888918	0.00822815	2.40256	0.796128
C10.3	2019-10-01	14:51:00	2019-10-01	15:29:00	CW_F_10.3	1.60606	0.101748	0.416666	0.105917	0.0816074	0.0249622	4.49191	1.01393
C10.4	2019-10-01	15:29:00	2019-10-01	16:04:00	CW_F_10.4	0.68268	0.0244941	<LOD	<LOD	0.06993	0.0242633	2.61955	0.42194
C10.5	2019-10-01	16:04:00	2019-10-01	16:46:00	CW_F_10.5	2.15364	0.0654953	0.312604	0.442089	<LOD	<LOD	3.16697	0.195637
C10.6	2019-10-01	16:54:00	2019-10-01	17:39:00	CW_F_10.6	0.619205	0.00495078	0.0255102	0	<LOD	<LOD	0.121895	0
C10.7	2019-10-01	17:39:00	2019-10-01	18:04:00	CW_F_10.7	1.48264	0.0188411	0.384384	0.0461756	<LOD	<LOD	2.47686	0.257383
C10.8	2019-10-01	18:04:00	2019-10-01	18:32:00	CW_F_10.8	<LOD	<LOD	<LOD	<LOD	<LOD	<LOD	0.202171	0.0984927
C11.1	2019-10-06	14:05:00	2019-10-06	15:05:00	CW_F_11.1	0.264159	0.0269598	0.0654092	0.0925026	0.0615234	0	0.738498	0.117472
C11.2	2019-10-06	15:05:00	2019-10-06	15:30:00	CW_F_11.2	0.309394	0.0391342	<LOD	<LOD	0.0274646	0	2.14351	0.0310939
C11.3	2019-10-06	15:30:00	2019-10-06	16:00:00	CW_F_11.3	0.35775	0.000830284	<LOD	<LOD	0.0335179	0	6.94466	0.824372
C11.4	2019-10-06	16:00:00	2019-10-06	16:45:00	CW_F_11.4	0.319494	0.0046206	<LOD	<LOD	0.0376653	0	0.186364	0
C11.5	2019-10-06	16:45:00	2019-10-06	17:30:00	CW_F_11.5	0.313316	0.0743923	<LOD	<LOD	0.0494754	0	0.225371	0
C11.6	2019-10-06	17:30:00	2019-10-06	18:00:00	CW_F_11.6	0.694938	0.0405345	0.284256	0.00266178	0.0285714	0	0.176343	0.0563139
C12.1	2019-10-09	08:41:00	2019-10-09	09:41:00	CW_F_12.1	0.664249	0.0232983	0.209686	0.00535859	0.0566126	0.00341394	2.48468	0.278131
C12.2	2019-10-09	09:41:00	2019-10-09	11:07:00	CW_F_12.2	0.211213	0.0198063	0.0638368	0.00163123	<LOD	<LOD	0.643856	0.0656981

## Sheet: CW_As_perc_speciation
Cloudwater_Subevents	Start_date	Start_time_UTC	End_date	End_time_UTC	TMAsO_perc	TMAsO_perc_sd	DMAs_perc	DMAs_perc_sd	MMAs_perc	MMAs_perc_sd	iAs_perc	iAs_perc_sd
C1.1	2019-08-28	16:50:00	2019-08-28	19:30:00	32.3519	0.0330663	4.91691	0.325784	<LOD	<LOD	62.7312	12.7858
C1.2	2019-08-28	19:30:00	2019-08-28	21:15:00	49.7841	0.473032	7.3246	0.0528231	0.64848	0.917089	42.2428	5.7016
C2.1	2019-09-02	06:45:00	2019-09-02	07:15:00	38.0509	0.736001	6.29296	0.460227	4.55736	0.106117	51.0988	0.0957354
C2.2	2019-09-02	07:15:00	2019-09-02	07:45:00	34.2198	0.909039	4.33731	0.0536616	<LOD	<LOD	61.4429	19.3233
C2.3	2019-09-02	07:45:00	2019-09-02	08:15:00	56.0461	0.465654	7.53917	0.994654	2.80956	0.0892172	33.6052	0.516258
C2.4	2019-09-02	08:15:00	2019-09-02	08:45:00	50.2336	0.804803	5.82858	0.755032	2.30781	0.107165	41.6301	6.30535
C2.5	2019-09-02	08:45:00	2019-09-02	09:30:00	50.8347	0.711426	5.46562	0.35986	<LOD	<LOD	43.6997	9.44458
C3.1	2019-09-04	18:15:00	2019-09-04	18:45:00	24.1161	0.761017	5.6138	0.238552	<LOD	<LOD	70.2701	14.6876
C3.2	2019-09-04	18:45:00	2019-09-04	19:15:00	20.7218	0.690271	5.62213	0.875427	<LOD	<LOD	73.656	19.7318
C3.3	2019-09-04	19:15:00	2019-09-04	19:45:00	14.7223	1.2677	5.09593	0.300794	1.79891	0.133205	78.3829	20.0822
C3.4	2019-09-04	19:45:00	2019-09-04	20:10:00	14.1942	0.592194	4.03302	0.934331	1.34027	0.102349	80.4325	25.3907
C4.1	2019-09-05	05:00:00	2019-09-05	05:30:00	25.5604	1.8858	2.77434	3.92351	1.61727	0	70.048	11.8483
C4.2	2019-09-05	05:30:00	2019-09-05	06:00:00	44.0617	2.50544	10.997	2.26648	3.75668	0	41.1846	8.28229
C4.3	2019-09-05	06:00:00	2019-09-05	06:30:00	13.4062	1.42973	<LOD	<LOD	1.41325	0	84.2163	18.1847
C4.4	2019-09-05	06:30:00	2019-09-05	07:00:00	41.693	0.573941	9.39052	0.583298	<LOD	<LOD	46.7657	4.56802
C4.5	2019-09-05	07:00:00	2019-09-05	07:45:00	50.3099	2.22587	<LOD	<LOD	<LOD	<LOD	47.4064	16.9626
C4.6	2019-09-05	07:45:00	2019-09-05	08:10:00	26.5667	0.93891	3.95921	0.440276	<LOD	<LOD	69.4741	14.9599
C5	2019-09-16	18:50:00	2019-09-16	20:20:00	38.7893	0.906704	6.18418	0.508637	3.09246	0.133985	51.9341	11.4846
C6	2019-09-19	17:27:00	2019-09-19	17:54:00	46.8356	0.227173	6.87208	0.444412	2.0563	0.364931	44.236	6.98192
C7.1	2019-09-22	05:30:00	2019-09-22	06:50:00	58.7444	1.05068	7.90853	0.262776	<LOD	<LOD	33.347	7.21986
C7.2	2019-09-22	06:50:00	2019-09-22	08:05:00	41.8837	0.868391	5.33903	0.105219	1.42464	0.122585	51.3527	12.1235
C7.3	2019-09-22	08:05:00	2019-09-22	09:05:00	49.8062	0.316003	6.61323	0.0907519	1.31587	0.107855	42.2647	12.2558
C7.4	2019-09-22	09:05:00	2019-09-22	10:05:00	27.9816	0.676385	4.42696	0.362412	1.31403	0	66.2774	11.2807
C7.5	2019-09-22	10:05:00	2019-09-22	11:15:00	58.5927	1.54448	6.64037	2.35744	1.20024	0	33.5667	10.7316
C7.6	2019-09-22	12:12:00	2019-09-22	13:57:00	59.1325	0.635019	6.33195	0.322316	1.25087	0.0474467	33.2847	4.70835
C8.1	2019-09-24	14:50:00	2019-09-24	15:50:00	47.0056	0.954855	5.83601	0.178251	<LOD	<LOD	47.1584	5.21819
C8.2	2019-09-24	15:50:00	2019-09-24	16:20:00	32.0656	0.188293	5.04167	0.109065	1.06274	0.0033701	61.8299	10.0341
C8.3	2019-09-24	16:20:00	2019-09-24	16:50:00	45.9403	2.48213	8.07667	0.246061	1.74375	0.149726	44.2393	9.66931
C8.4	2019-09-24	16:50:00	2019-09-24	17:35:00	54.2286	1.56021	6.38901	1.35809	1.47438	0.00436312	37.908	0
C8.5	2019-09-24	17:35:00	2019-09-24	18:20:00	41.9541	0.880676	7.82659	0.792103	1.50501	0.079238	48.7143	9.12316
C8.6	2019-09-24	18:20:00	2019-09-24	19:20:00	49.7818	1.76438	6.09564	1.0939	1.43855	0.166613	42.684	10.4471
C9.1	2019-09-25	04:05:00	2019-09-25	05:05:00	63.8496	2.86726	9.44028	2.14022	2.80785	0.128119	23.9022	9.20613
C9.2	2019-09-25	05:05:00	2019-09-25	05:50:00	18.3355	0.848799	4.34405	1.91302	1.21055	0.0658803	76.1099	9.11704
C9.3	2019-09-25	05:50:00	2019-09-25	06:35:00	19.7879	0.771053	4.35025	1.82848	1.23652	0	74.6253	21.3287
C9.4	2019-09-25	06:35:00	2019-09-25	07:15:00	27.2917	2.01099	6.17964	3.41407	0.988174	0	65.5405	26.8233
C9.5	2019-09-25	07:15:00	2019-09-25	08:00:00	75.5329	5.05796	11.069	4.30279	<LOD	<LOD	11.0794	0
C9.6	2019-09-25	08:00:00	2019-09-25	08:45:00	41.2309	2.27957	7.88207	0.503874	<LOD	<LOD	49.7044	11.3362
C9.7	2019-09-25	08:45:00	2019-09-25	09:45:00	39.1945	1.33418	6.68888	0.650885	<LOD	<LOD	53.0527	0.587802
C9.8	2019-09-25	09:45:00	2019-09-25	10:45:00	51.0836	4.39762	8.38409	1.33993	<LOD	<LOD	39.0106	1.88851
C9.9	2019-09-25	10:45:00	2019-09-25	11:45:00	64.4226	1.47484	13.7586	5.2869	0.898641	0	20.9202	2.84168
C10.1	2019-10-01	13:30:00	2019-10-01	14:06:00	23.76	1.0972	5.76952	0.757657	3.1432	0.142705	67.3273	12.3519
C10.2	2019-10-01	14:06:00	2019-10-01	14:51:00	30.0773	2.22932	3.11454	4.40462	2.38363	0.220638	64.4245	21.3482
C10.3	2019-10-01	14:51:00	2019-10-01	15:29:00	24.348	1.54252	6.31672	1.60571	1.23718	0.37843	68.0981	15.3713
C10.4	2019-10-01	15:29:00	2019-10-01	16:04:00	20.0642	0.719887	<LOD	<LOD	2.05526	0.713106	76.9894	12.4009
C10.5	2019-10-01	16:04:00	2019-10-01	16:46:00	37.6715	1.14565	5.46809	7.73305	<LOD	<LOD	55.3968	3.4221
C10.6	2019-10-01	16:54:00	2019-10-01	17:39:00	78.1705	0.625003	3.22049	0	<LOD	<LOD	15.3885	0
C10.7	2019-10-01	17:39:00	2019-10-01	18:04:00	33.7637	0.429061	8.75345	1.05154	<LOD	<LOD	56.4046	5.86129
C10.8	2019-10-01	18:04:00	2019-10-01	18:32:00	<LOD	<LOD	<LOD	<LOD	<LOD	<LOD	85.1085	41.4627
C11.1	2019-10-06	14:05:00	2019-10-06	15:05:00	23.3854	2.38669	5.79053	8.18904	5.44653	0	65.3776	10.3995
C11.2	2019-10-06	15:05:00	2019-10-06	15:30:00	12.3116	1.55726	<LOD	<LOD	1.09289	0	85.2961	1.23731
C11.3	2019-10-06	15:30:00	2019-10-06	16:00:00	4.84523	0.0112451	<LOD	<LOD	0.453954	0	94.0559	11.165
C11.4	2019-10-06	16:00:00	2019-10-06	16:45:00	54.8463	0.793201	<LOD	<LOD	6.46586	0	31.9925	0
C11.5	2019-10-06	16:45:00	2019-10-06	17:30:00	49.3157	11.7093	<LOD	<LOD	7.78737	0	35.4731	0
C11.6	2019-10-06	17:30:00	2019-10-06	18:00:00	58.6887	3.42321	24.0059	0.224792	2.41291	0	14.8924	4.7558
C12.1	2019-10-09	08:41:00	2019-10-09	09:41:00	19.4496	0.682189	6.13972	0.156903	1.65765	0.0999621	72.753	8.14383
C12.2	2019-10-09	09:41:00	2019-10-09	11:07:00	22.9853	2.15542	6.94704	0.177519	<LOD	<LOD	70.0677	7.1496

[truncated: 5 more sheets: CW_Moisture_sources_perc, A_pgm3_As_WaterExtr_speciation, A_As_perc_WaterExtr_speciation, A_pgm3_As_HNO3Extr_speciation, A_As_perc_HNO3Extr_speciation]
